# Supplementary material for: Emphysema-Predominant COPD Had a Greater 5-Year Mortality and a Worse Annual Decline in Lung Function Than Airway Obstruction-Predominant COPD or Asthma at Initial Same Degree of Airflow Obstruction
Source: Medicina (Kaunas). 2021 Nov 17;57(11):1261. doi: 10.3390/medicina57111261 (PMC8622286; doi:10.3390/medicina57111261)
Supplement: Supplementary file 1 [file medicina-57-01261-s001.zip]

Archive with 1 entries (1 files):
- medicina-1409425-Supplementary.pdf
